# Supplementary material for: HDAC3–ERα Selectively Regulates TNF-α-Induced Apoptotic Cell Death in MCF-7 Human Breast Cancer Cells via the p53 Signaling Pathway
Source: Cells. 2020 May 21;9(5):1280. doi: 10.3390/cells9051280 (PMC7290399; doi:10.3390/cells9051280)
Supplement: Supplementary file 1 [file cells-09-01280-s001.zip]

Archive with 1 entries (1 files):
- cells-773367-supplementary.pptx
